# Supplementary material for: Glycosylation in Indolent, Significant and Aggressive Prostate Cancer by Automated High-Throughput N-Glycan Profiling
Source: Int J Mol Sci. 2020 Dec 3;21(23):9233. doi: 10.3390/ijms21239233 (PMC7730228; doi:10.3390/ijms21239233)
Supplement: Supplementary file 1 [file ijms-21-09233-s001.zip]

Archive with 1 entries (1 files):
- ijms-992149-supplementary.xlsx
