# Supplementary material for: Glycosylation in Indolent, Significant and Aggressive Prostate Cancer by Automated High-Throughput N-Glycan Profiling
Source: Int J Mol Sci. 2020 Dec 3;21(23):9233. doi: 10.3390/ijms21239233 (PMC7730228; doi:10.3390/ijms21239233)
Supplement: Supplementary file 1 [file ijms-21-09233-s001.zip › ijms-992149-supplementary.xlsx]

## Sheet: Table S1
Sample number	Cohort	Age	PSA	DRE	Peak 1	Peak 2	Peak 3	Peak 4	Peak 5	Peak 6	Peak 7	Peak 8	Peak 9	Peak 10	Peak 11	Peak 12	Peak 13	Peak 14	Peak 15	Peak 16	Peak 17	Peak 18	Peak 19	Peak 20	Peak 21	Peak 22	Peak 23	Peak 24	Peak 25	Peak 26	Peak 27	Peak 28	Peak 29	Peak 30	Peak 31	Peak 32	Peak 33	Peak 34	Peak 35	Peak 36	Peak 37	Peak 38	Peak 39	Peak 40	Peak 41	Peak 42	Peak 43	Peak 44	Peak 45
1	1	61	7.45		0.0308607	0.0502492	0.0426224	0.0639106	1.75618	0.965846	0.0741831	1.49073	0.596288	0.791105	0.460292	0.338908	0.0983294	0.0685354	0.180881	1.93784	0.706117	1.32192	1.35494	8.94516	0.667396	1.71811	6.49541	0.289882	5.48821	1.06429	4.54875	28.984	1.36774	5.41991	4.51616	1.8874	0.493599	0.329181	0.904791	0.646768	1.10927	0.274328	5.68138	0.497077	1.07648	3.27053	0.331394	0.390654	0.328036
2	1	63	6.2		0.227886	0.0755637	0.27272	0.0610817	1.70954	1.1273	0.0926212	1.44435	0.796278	0.553632	0.557624	0.409844	0.124399	0.0786465	0.209121	2.15785	0.699206	1.2471	1.15189	8.97644	0.747382	1.67232	6.67436	0.313878	4.03336	1.25224	3.85916	30.2732	0.784812	6.73019	3.37927	1.21079	0.500987	0.361543	0.994921	0.802182	0.985103	0.250607	5.30919	0.662641	1.25391	3.68702	0.380661	0.560692	0.377396
3	1	64	8.3	1	0.167227	0.0587841	0.194743	0.0555463	2.33198	1.0806	0.0906061	2.33046	1.18867	0.690995	0.503291	0.366176	0.082716	0.0563504	0.141011	2.57198	0.496747	1.02637	1.35393	8.12211	0.644053	1.56753	7.1961	0.327389	2.92227	0.981689	3.9394	29.7073	0.962694	6.16774	4.14112	1.42524	0.474595	0.317134	1.19537	0.572254	1.08105	0.238324	6.3221	0.567247	1.50225	2.65225	0.382089	0.311511	0.392421
4	1	56	6	1	0.0442396	0.0797028	0.0516231	0.0619246	1.95789	0.871304	0.0630306	1.66048	0.650305	0.505747	0.408432	0.363602	0.0933735	0.0505295	0.163834	1.87501	0.402659	1.08662	0.920305	9.44806	0.652779	1.615	5.56787	0.377805	2.52398	1.13325	3.21755	32.3453	0.763421	6.57496	3.568	1.76264	0.440783	0.319647	1.33723	0.962483	1.01148	0.166735	5.62281	0.529994	1.74227	4.65331	0.432375	0.549841	0.414539
5	1	68	10.4	1	0.0487175	0.0586216	0.0627208	0.0398227	2.35863	1.09827	0.0473819	1.54347	0.906673	0.618223	0.518355	0.353337	0.0758223	0.0405913	0.147355	1.6614	0.405943	0.82584	0.995469	7.96066	0.755002	1.40744	4.43213	0.364792	2.06705	0.955198	3.65213	36.5544	1.15841	4.70545	1.75593	1.40938	0.562965	0.412558	1.4667	0.766215	1.06394	0.239389	7.53971	0.719321	2.21781	3.0818	0.522555	0.414967	0.536044
6	1	60	1.2	1	0.0470045	0.0490266	0.0743976	0.0400634	2.34775	1.02091	0.0672742	2.20236	1.29372	0.781673	0.593661	0.42186	0.119293	0.0678035	0.200061	2.73753	0.647946	0.97557	1.35254	9.65105	0.721484	1.4489	5.62135	0.369528	2.68857	1.05476	3.33714	32.7045	0.922759	4.45155	2.42226	1.40266	0.437561	0.273208	1.14062	1.13615	0.803441	0.195411	4.52142	0.283067	1.60419	5.38513	0.340628	0.458615	0.463102
7	1	62	6.5		0.0508611	0.115847	0.084222	0.0615371	2.76479	1.18612	0.0790438	2.25981	1.11	0.734999	0.434852	0.371793	0.0666095	0.0526979	0.150169	2.34502	0.478387	0.903866	1.15477	8.16667	0.675882	1.31207	6.6409	0.335348	2.59189	1.18602	3.73791	32.8442	0.781698	6.22695	2.93102	1.10119	0.458914	0.285218	1.04743	0.696889	0.93325	0.23878	5.65691	0.514347	1.47974	3.62041	0.329637	0.413189	0.34076
8	1	52	4.5		0.0501952	0.11356	0.0680998	0.0570907	2.61628	1.05358	0.0927555	2.24691	0.96161	0.69422	0.477722	0.459955	0.137098	0.0783088	0.21971	2.75169	0.615057	1.26873	1.24702	9.86079	0.753004	1.34732	7.06433	0.259263	3.22098	1.02817	4.16074	28.3304	1.31824	6.54089	3.24493	1.71547	0.464066	0.336328	1.22189	0.383185	1.19429	0.193888	7.28524	0.625665	1.61306	1.20598	0.3577	0.161027	0.274778
9	1	60	5	1	0.0487824	0.117355	0.071568	0.0801032	2.54554	1.08336	0.0817075	2.06251	0.782169	0.848851	0.445335	0.36285	0.086553	0.0615128	0.164049	2.04363	0.543644	0.983994	1.19255	8.99956	0.677173	1.28851	5.70226	0.29078	2.94646	0.854121	4.68956	31.5661	1.14689	4.75872	3.12167	1.55158	0.514711	0.331276	1.03995	0.695639	1.29823	0.214258	6.82082	0.565475	1.3117	3.77159	0.359506	0.428976	0.410493
10	1	65	4.4	1	0.082772	0.0693418	0.0947723	0.0828136	4.14745	1.48933	0.0740135	2.25841	1.2973	0.749845	0.504646	0.395038	0.0776028	0.0598002	0.166464	2.1743	0.492562	1.35717	1.4068	8.78417	0.601045	1.70331	6.41774	0.304074	3.5595	1.24528	4.07367	29.2319	0.875194	5.82188	4.57869	1.72218	0.47573	0.300922	0.932913	0.588499	0.935895	0.251052	4.72654	0.481092	0.930681	2.63297	0.296076	0.362034	0.311839
11	1	66	8.45		0.0732914	0.185028	0.110323	0.107894	4.23127	1.5603	0.129779	3.28896	1.64915	1.05624	0.580604	0.517095	0.102899	0.0815662	0.192155	3.00367	0.591699	1.40483	1.82691	8.07167	0.740357	1.50597	6.60104	0.302571	2.73675	1.48866	2.95291	30.0065	1.46619	6.0118	4.33276	0.855058	0.411627	0.145141	0.631713	0.607203	0.69875	0.135204	2.63118	0.258141	0.873675	4.10513	0.326351	0.470722	0.284172
12	1	60	1.3		0.0453612	0.0844543	0.0848065	0.0418697	1.89355	0.979652	0.0838112	2.13675	1.24392	0.664056	0.528034	0.391681	0.0990405	0.0751758	0.18455	2.90016	0.577881	1.05181	1.362	7.76361	0.742523	1.42262	6.68129	0.375288	3.04123	1.07865	4.03995	32.0893	1.31397	5.77361	2.96258	1.17634	0.533134	0.328155	0.90893	0.530638	1.0409	0.252748	6.5323	0.573496	1.71474	2.68837	0.379353	0.315501	0.304287
13	1	51	2.27	1	0.0601868	0.0466801	0.0704256	0.0487657	3.37086	1.01798	0.0640275	2.77246	1.29343	0.78714	0.577941	0.354756	0.150852	0.0633737	0.228241	2.67608	0.577504	1.05991	1.46045	11.2547	0.765032	1.26043	6.35017	0.349182	3.03554	0.939518	2.85371	29.8105	1.24246	6.38912	3.51877	0.97872	0.377675	0.210768	0.986998	0.585314	0.791365	0.166156	4.64602	0.38819	1.59909	3.02352	0.374095	0.340552	0.29224
14	1	58	12.3	1	0.0554561	0.0746485	0.0371757	0.192735	3.27548	1.12598	0.153138	1.71952	0.793789	0.628688	0.560609	0.387567	0.125024	0.0828355	0.194406	1.88859	0.405081	1.61309	1.3118	8.75118	0.711004	1.78803	4.6988	0.336494	2.11428	1.2645	2.81784	29.8359	1.22385	7.8523	6.12695	1.0325	0.47941	0.218084	0.866325	0.914684	0.878261	0.229088	3.43834	0.359574	1.468	5.54104	0.500371	0.711177	0.376212
15	1	55	10.7	2	0.0457514	0.0485386	0.0679284	0.0562303	2.78676	1.08155	0.0469184	1.99249	1.22059	0.693549	0.572604	0.364603	0.0890767	0.0704044	0.177774	2.24635	0.543811	1.25283	1.34446	7.4812	0.775169	1.4388	5.74495	0.332361	2.90429	0.960163	4.20052	32.7179	1.42496	5.66737	3.15941	1.42896	0.527374	0.32249	0.984641	0.61335	0.978788	0.304364	5.84924	0.537459	1.47483	3.21021	0.405178	0.445757	0.301933
16	1	61	5.3	1	0.025132	0.0443514	0.0345876	0.0314343	1.35684	0.773839	0.0531861	1.24718	0.701822	0.517986	0.516442	0.411629	0.0991901	0.0576475	0.161853	1.97464	0.482008	0.973828	0.980696	7.405	0.921267	1.45772	4.52214	0.374691	2.66391	0.759212	4.0486	39.7089	1.49493	4.17538	1.89002	1.29614	0.517994	0.321963	1.02053	0.675955	0.962397	0.262192	6.23033	0.452228	2.26164	3.92573	0.377721	0.356994	0.344382
17	1	64	5.93		0.0366116	0.0269801	0.0827974	0.0497082	2.13115	0.848155	0.0727846	2.7703	1.10113	0.73196	0.570926	0.409711	0.105939	0.0589947	0.198063	3.26452	0.506666	1.30709	1.5367	8.29303	0.707013	1.4836	7.31083	0.298067	1.89516	1.12284	4.24639	29.7057	1.16862	7.84819	4.31394	1.15481	0.504695	0.265313	0.77149	0.601124	0.924606	0.328022	4.30579	0.4836	0.952836	3.37548	0.367442	0.451509	0.32792
18	1	59	12	1	0.0410716	0.0386626	0.0669307	0.095457	1.44134	1.02391	0.109631	1.65559	0.731323	0.831662	0.553417	0.403419	0.125176	0.0929515	0.202814	2.16381	0.706841	1.55	1.24374	10.4696	0.603717	2.16579	6.20625	0.303024	4.3105	0.868586	2.69617	27.8742	1.16316	6.74803	6.09171	1.36537	0.418071	0.246722	1.62089	0.598938	0.877237	0.155777	5.38129	0.53598	1.92891	2.50443	0.466787	0.285138	0.33926
19	1	59	8.3		0.0217004	0.0570826	0.0431795	0.0419315	1.32161	0.859657	0.0678156	1.60168	0.759383	0.668313	0.545546	0.407215	0.0884285	0.0803411	0.16337	2.73243	0.660052	1.15603	1.10717	7.19291	0.777806	1.90011	6.42789	0.333905	3.81636	0.938302	3.40678	33.307	1.40652	5.85189	3.74583	1.28437	0.498106	0.301071	1.19395	0.508068	0.908543	0.173032	6.53396	0.564158	2.14771	2.58588	0.422855	0.307016	0.28518
20	1	64	9.5		0.0530076	0.0774813	0.0602145	0.045363	3.18874	0.802817	0.0447538	2.81624	1.34927	0.46722	0.456187	0.418768	0.0855651	0.0439823	0.15475	2.55868	0.30243	1.06104	1.47118	8.24539	0.755123	1.28682	5.25399	0.329944	1.47159	1.0207	4.04749	34.2177	1.10639	5.4405	2.40099	1.06624	0.433179	0.25789	0.802953	0.968324	0.977368	0.207797	4.60384	0.339172	1.13391	6.02888	0.322285	0.588894	0.330822
21	1	59	5		0.0616933	0.0532728	0.123023	0.0401504	3.05147	0.988421	0.084944	2.696	1.80808	0.642561	0.382835	0.365766	0.0720194	0.047498	0.146255	3.01562	0.458147	0.888013	1.53624	7.86709	0.606134	1.20447	7.3697	0.320109	2.43628	0.908356	4.22112	28.8668	0.747207	6.6603	2.83372	1.80486	0.482141	0.366422	1.26957	0.751289	1.24144	0.224435	6.31491	0.707489	1.19422	3.08134	0.387025	0.457246	0.343181
22	1	62	9.8	1	0.0435146	0.0701799	0.0613141	0.0605943	2.11986	1.00093	0.0922264	2.09514	1.26518	0.797766	0.597343	0.36079	0.0956796	0.0699239	0.173	2.56027	0.59305	1.13863	1.37733	8.07498	0.767228	1.41172	5.77345	0.314644	3.20708	1.00648	3.85696	32.8217	1.30925	5.331	3.67911	1.30304	0.540084	0.317224	1.19316	0.478891	1.03253	0.246131	6.78199	0.563069	1.83555	1.86334	0.389604	0.218462	0.2933
23	1	54		1	0.0472056	0.0342338	0.0356861	0.0370111	1.48504	0.736899	0.0612216	1.62574	0.98337	0.667074	0.496736	0.357276	0.0933612	0.0625052	0.183749	2.45224	0.552032	1.17899	1.43353	9.06695	0.756669	1.57167	6.0576	0.27321	3.36752	0.94999	4.03648	33.9926	1.37342	5.1298	3.58667	1.31202	0.510018	0.283391	1.19061	0.484247	0.973449	0.247338	6.55921	0.521245	1.78648	1.79214	0.338316	0.2046	0.274828
24	1	49	5.3	2	0.0673615	0.0997798	0.0742068	0.073108	3.66492	1.16317	0.11364	2.8594	1.94943	0.785426	0.635441	0.449916	0.114947	0.0763345	0.207423	3.27271	0.593311	1.18559	1.53387	9.49154	0.774718	1.35915	6.67	0.278461	2.62069	1.03296	3.63538	29.4425	1.22791	6.39532	3.46716	1.06592	0.426551	0.259034	0.897802	0.491777	0.855811	0.19137	5.03504	0.466803	1.18144	2.24132	0.314334	0.251511	0.251448
25	1	54	10.4	1	0.0566841	0.0877488	0.0787087	0.0384575	3.07683	1.32201	0.0310089	1.84135	0.816856	0.644436	0.469393	0.261335	0.0422858	0.0259463	0.113444	1.67554	0.453954	0.725827	1.01869	7.71958	0.598872	1.13434	6.5926	0.275729	4.36676	0.888828	3.81234	32.5831	0.857359	4.87722	2.86179	1.6215	0.482549	0.368047	1.31806	0.675695	1.11694	0.214556	7.54479	0.501268	1.82613	2.98352	0.335653	0.29235	0.373865
26	1	58	7.7	1	0.0394125	0.0277724	0.0658231	0.0565581	1.53809	0.852634	0.0464974	1.60447	0.705042	0.55528	0.576471	0.304724	0.079883	0.0451382	0.149201	1.69395	0.366843	0.849458	1.08731	8.82686	0.678278	1.54895	5.62095	0.40058	1.85653	0.956	3.36718	35.3431	0.750055	6.7081	2.90485	1.41413	0.426335	0.282245	1.21115	1.0164	0.94342	0.187141	5.20579	0.434619	1.80312	4.9511	0.459066	0.58398	0.407526
27	1	62	5.2	1	0.051314	0.0472033	0.0508953	0.0649084	3.03696	0.841186	0.0782533	1.91101	0.987003	0.645723	0.465839	0.387979	0.13073	0.0814662	0.207081	2.39245	0.641119	1.28192	1.36353	10.1366	0.770436	1.52489	6.83735	0.407502	3.63478	0.984461	2.81133	31.0451	1.24339	6.72336	3.93451	1.45341	0.410751	0.235359	0.916996	0.646204	0.699861	0.180886	3.9504	0.351703	1.48693	3.29739	0.353014	0.372544	0.266993
28	1	52	6	1	0.0391737	0.0540747	0.0447086	0.0492687	1.756	0.835723	0.0489732	1.32613	0.527111	0.424114	0.338437	0.323308	0.0771139	0.0378272	0.152429	1.55183	0.327315	0.934597	0.903048	8.822	0.684774	1.4703	5.10745	0.349352	2.48444	0.97428	3.95423	35.4789	1.15428	5.09828	3.4323	1.6155	0.559904	0.375839	1.4611	0.758112	1.03986	0.266629	7.02275	0.512976	1.98223	3.18785	0.400215	0.331631	0.477716
29	1	67	4.8	1	0.0554297	0.117046	0.0777836	0.146601	2.83495	1.44836	0.139221	2.31175	0.908974	0.947819	0.551045	0.479915	0.0997158	0.0834586	0.191094	2.31538	0.51918	1.51376	1.13902	10.8112	0.625135	1.88401	6.02562	0.323669	2.72611	1.26491	3.32574	30.7426	0.854189	5.72303	4.88031	0.971764	0.441083	0.225492	0.968373	0.77624	0.775935	0.204449	3.87228	0.295166	1.02878	3.70153	0.262871	0.370265	0.283061
30	1	55	9.2		0.895137	0.0448056	0.695117	0.0494118	2.65414	0.969264	0.258054	2.1788	1.6965	0.510321	0.570249	0.520286	0.124646	0.0713244	0.366007	2.88736	0.588938	1.12645	1.84285	8.57798	0.805579	1.21996	6.94439	0.438675	2.47443	0.971869	3.58974	29.7354	1.03756	6.67424	2.44185	1.48049	0.440582	0.324036	1.0409	0.548321	0.931702	0.19489	5.74401	0.698562	1.52	2.35582	0.452491	0.355928	0.241973
31	1	56	9.5	1	0.0745996	0.201118	0.103306	0.0954371	4.13538	1.5983	0.105712	2.59771	1.33854	0.841012	0.545655	0.446707	0.0687589	0.0626438	0.138456	2.29508	0.48631	1.0944	1.15719	9.16694	0.655934	1.59629	6.18743	0.337511	2.91861	1.10764	2.9282	32.7639	0.900849	5.39133	3.40169	1.09177	0.390141	0.221572	1.02878	0.744054	0.659736	0.176685	3.85238	0.28839	1.44006	3.62144	0.280234	0.360059	0.309294
32	1	65	3.69	1	0.0422436	0.0619354	0.0685733	0.0413808	2.18197	1.04298	0.0489615	1.69418	0.936489	0.565402	0.500006	0.352313	0.0684469	0.0446352	0.14466	1.90582	0.46612	0.984761	1.02319	8.03525	0.687031	1.40163	6.07292	0.367497	3.03545	1.31996	3.54004	34.4115	1.04934	6.13903	3.26877	1.53045	0.526306	0.305169	1.18928	0.628608	0.907979	0.218286	5.93064	0.603721	1.6648	2.85324	0.395579	0.358517	0.398793
33	1	70			0.047991	0.0539126	0.0620845	0.0699449	2.35332	0.889841	0.0527243	1.69901	0.732937	0.497992	0.420094	0.301678	0.0612243	0.0410547	0.150384	1.79728	0.385044	1.03429	1.18556	7.677	0.593935	1.38983	6.76394	0.336407	2.88726	1.16576	4.03322	30.0628	0.696934	8.42277	3.67822	1.44839	0.426504	0.33267	0.875744	0.921555	1.05159	0.292399	4.97493	0.650782	1.11297	5.2419	0.454653	0.944394	0.445129
34	1	59	4.5	1	0.0357345	0.0776174	0.0416211	0.0355117	1.84179	1.24794	0.061515	1.25455	0.984246	0.762167	0.549207	0.394568	0.0802425	0.0701012	0.168521	2.11261	0.640064	0.96495	1.37328	7.37617	0.736261	1.67517	5.3831	0.304024	3.41722	1.23733	3.23247	33.6424	1.2804	3.70258	2.97086	1.17865	0.479563	0.3138	1.37489	0.935731	1.04321	0.194772	6.80541	0.334439	2.3564	5.31182	0.35568	0.397784	0.370401
35	1	66	9.6		0.0552592	0.0864565	0.0600955	0.0690453	2.63931	0.984365	0.0725201	1.61391	0.884276	0.534831	0.42058	0.368232	0.0977119	0.0566291	0.174703	1.58365	0.414158	1.22474	1.31946	9.79619	0.671145	1.57581	5.16309	0.338359	2.74285	0.978439	4.94832	31.4402	0.993182	4.83691	3.82526	2.0602	0.49409	0.370923	1.38164	0.674708	1.34664	0.250872	7.06658	0.533712	1.28162	2.56718	0.334157	0.281363	0.375176
36	1	56	7.01	1	0.0327079	0.0860939	0.0366822	0.0737479	1.70502	1.03611	0.131388	2.36909	0.784673	0.868957	0.468088	0.43529	0.0910729	0.0982975	0.188945	2.39997	0.606273	1.43655	1.19686	7.4611	0.638912	1.96833	5.30344	0.272529	3.31346	1.67377	2.65203	27.8511	1.21694	5.32775	5.04362	1.07897	0.497794	0.219926	1.10561	1.14071	1.10674	0.23721	4.99807	0.385814	1.99633	7.33876	0.503045	0.80346	0.496586
37	1	54	0.7	2	0.0335352	0.0439098	0.0522655	0.0386037	1.71936	0.765233	0.0680505	1.92849	1.11269	0.645181	0.454436	0.326656	0.0919554	0.0616422	0.180103	2.57677	0.531487	0.983175	1.4852	7.76472	0.76405	1.36581	6.627	0.271709	3.88623	1.28558	3.20337	32.7379	1.55783	6.14286	3.38683	0.959686	0.507162	0.29384	0.983194	0.723253	0.79667	0.317945	5.19234	0.487227	1.79557	3.71195	0.472864	0.403778	0.377994
38	1	61	0.9	2	0.00571257	0.022127	0.0238825	0.0591488	2.51218	1.01548	0.0839117	2.89486	1.38811	0.808366	0.56324	0.542327	0.0767099	0.0399641	0.162398	3.60179	0.534731	1.25174	1.48329	10.8936	0.520162	1.19298	7.1938	0.393275	2.82561	1.14646	4.18371	27.9986	1.09481	5.82632	3.17914	1.64655	0.333822	0.207444	0.893478	0.563282	1.00933	0.174258	5.94643	0.426071	0.926406	2.67468	0.263297	0.230649	0.326175
39	1	57	3.8	1	0.00300656	0.0272598	0.0146003	0.039916	2.72401	1.00663	0.0414121	2.32875	1.14352	0.639276	0.571601	0.484042	0.0971859	0.0256048	0.137401	2.29584	0.395247	0.9377	1.0289	9.30003	0.650965	1.04865	4.01902	0.706738	1.56488	1.23004	3.07048	36.7011	1.02315	4.82628	1.71345	1.26923	0.369388	0.192659	1.23574	0.97948	0.786231	0.19138	5.4249	0.381808	1.66212	5.60478	0.355627	0.487407	0.366586
40	1	58	5.92	1	0.00233826	0.0194437	0.0175055	0.0341964	1.87222	0.822546	0.0389255	2.16798	1.45142	0.747501	0.530791	0.436875	0.0707714	0.0114153	0.136783	2.67434	0.502664	0.984625	1.53999	9.1815	0.541402	1.00324	5.90361	0.40536	2.90079	1.32074	3.70777	30.8775	0.933618	4.9906	2.5664	1.72215	0.372954	0.237218	1.30341	0.663453	1.21204	0.177887	8.24188	0.750161	1.72049	3.07811	0.464722	0.329105	0.407959
41	1	49	3.9	1	0.0559141	0.0508931	0.0795011	0.0440781	2.72726	0.849502	0.0808459	2.40842	1.7088	0.687599	0.572257	0.380205	0.104559	0.0799578	0.193677	2.89821	0.673744	1.18585	1.4998	8.23827	0.677371	1.55186	6.62101	0.33845	3.39206	1.09638	3.32903	31.1908	1.1274	5.80593	3.39772	1.06896	0.518075	0.385775	1.2061	0.501104	0.911697	0.198416	6.31677	0.588221	1.79239	1.71352	0.404409	0.240666	0.283173
42	2	57	12.3		0.0515395	0.0442458	0.0823238	0.0448573	2.80026	0.769739	0.0594418	2.52167	1.42808	0.542133	0.434271	0.370193	0.0799013	0.052169	0.151765	2.75977	0.526879	0.90176	1.28725	7.33631	0.696463	1.17984	5.95233	0.381393	2.14793	1.03634	2.77547	32.9787	1.07469	4.1044	2.1883	1.60366	0.459354	0.325642	1.47645	0.836527	0.966775	0.15509	6.84759	0.434694	2.90233	5.06804	0.429828	0.416384	0.370938
43	2	51	2.8		0.0372493	0.0513549	0.0614309	0.0748736	2.10176	0.768215	0.0955535	2.01306	0.80325	0.643737	0.491947	0.386934	0.135036	0.0873261	0.221443	2.35614	0.637035	1.45194	1.24032	9.68211	0.616374	1.64889	7.15236	0.373379	3.47695	1.01318	2.90157	26.4328	0.810483	8.85293	4.80441	1.17692	0.427545	0.2467	1.00995	0.920748	0.878145	0.233603	4.32618	0.582362	1.21696	4.85615	0.499726	0.767691	0.396172
44	2	59	3.5	1	0.507719	0.0542428	0.401881	0.0996524	2.2282	1.01813	0.133387	1.562	1.14234	0.524232	0.522634	0.608041	0.117854	0.0784283	0.345671	2.56188	0.59195	1.37508	1.716	7.97032	0.783176	1.43945	6.42551	0.372298	3.10228	1.47269	3.97007	31.3833	1.0423	5.59509	3.33789	1.31288	0.520835	0.360202	1.01246	0.491962	1.01276	0.206931	6.248	0.536028	1.53158	2.35038	0.383412	0.293691	0.410695
45	2	59	5.2	1	0.0387233	0.0472447	0.0355636	0.0968532	2.90798	1.05664	0.0860124	1.80219	0.923111	0.701457	0.503239	0.463492	0.127684	0.0671679	0.224199	2.03963	0.532373	1.34759	1.58686	9.60775	0.874028	1.47933	5.51689	0.339778	2.79911	1.49387	3.04024	32.5433	1.56945	5.55308	3.64583	1.51333	0.444015	0.248035	1.23516	0.700717	0.842607	0.160456	4.63416	0.412098	1.65406	3.46551	0.358096	0.358969	0.30217
46	2	52	7.8	1	0.0555202	0.0839631	0.0827363	0.0515753	2.91481	1.20974	0.0667986	2.54827	1.34517	0.813183	0.643386	0.439304	0.0840275	0.0500551	0.184562	2.85711	0.597093	1.06872	1.65413	7.82843	0.657716	1.19278	7.0114	0.33097	3.50737	1.11337	4.18198	31.0435	0.969166	5.49271	2.81152	1.20176	0.447209	0.306032	0.942318	0.584438	0.932721	0.246405	5.58863	0.535599	1.22604	2.9929	0.356809	0.378565	0.314135
47	2	60	4.8	2	0.0305359	0.101074	0.0578451	0.051773	1.25761	1.00783	0.12353	1.89992	1.03444	0.672082	0.614959	0.661874	0.151543	0.132271	0.255406	3.027	0.766755	1.39688	1.38162	10.6426	0.710081	2.24684	6.83037	0.340894	3.39738	1.39686	2.68918	30.4055	1.26845	5.3709	3.92731	1.19322	0.401301	0.220931	1.11699	0.895112	0.756073	0.124149	3.68426	0.252279	1.42889	4.35724	0.287006	0.434396	0.307745
48	2	56	14.7	1	0.0456385	0.0810723	0.0691939	0.0597666	2.3343	1.22656	0.0983628	2.01248	1.1195	0.839037	0.541788	0.484789	0.111541	0.0760713	0.204068	2.76819	0.664965	1.33541	1.40032	9.01282	0.683132	1.5168	7.1626	0.37024	3.21532	1.42533	2.99523	30.8906	0.970639	6.11317	3.4979	1.14504	0.405271	0.228713	1.11464	0.682571	0.837469	0.133144	4.58291	0.469401	1.49612	3.76642	0.382848	0.481654	0.298082
49	2	55	4.9	1	0.0195678	0.0381345	0.0591626	0.0196704	1.41349	0.756697	0.0673253	2.01674	0.89317	0.622892	0.508409	0.442825	0.113391	0.0507206	0.201834	3.36074	0.57582	0.957968	1.38847	8.91178	0.68676	1.0769	7.82797	0.338405	1.74939	0.890881	4.11707	31.7646	1.11177	5.68644	2.05368	1.67747	0.486276	0.358561	1.18397	0.657293	1.08557	0.252412	6.62947	0.708522	1.56772	3.19006	0.433573	0.458874	0.4675
50	2	73	6.3	1	0.0330436	0.0636344	0.0486181	0.103393	1.69547	0.777214	0.0896181	1.65305	0.691403	0.561941	0.420809	0.422403	0.136589	0.0726041	0.218099	2.1822	0.561535	1.32419	1.30027	9.64621	0.781059	1.59748	5.99664	0.425257	2.77061	1.14971	3.2214	34.3817	1.24125	5.85619	3.53546	1.04463	0.452581	0.271444	1.08217	0.682606	0.771309	0.178595	4.9202	0.396308	1.75984	3.55905	0.37254	0.386872	0.33105
51	2	60	7.1	1	0.0650233	0.105793	0.0673963	0.10813	3.16453	1.46362	0.109204	1.95517	1.09191	0.983517	0.673834	0.41555	0.101264	0.0963447	0.200917	2.1046	0.786153	1.34273	1.47503	7.73961	0.680886	1.58681	6.06026	0.367357	4.76603	1.238	2.97085	29.5479	1.1763	6.22384	3.95774	0.837373	0.431251	0.237367	0.801709	0.709779	0.752199	0.19922	4.27046	0.480152	1.50207	4.57439	0.477109	0.653492	0.39072
52	2	66	8.1	2	0.0416173	0.0519348	0.0576875	0.055391	2.33811	1.02786	0.0951422	1.9293	1.0891	0.837394	0.645707	0.39535	0.120554	0.0732051	0.191661	2.54368	0.640985	1.06814	1.35143	8.19197	0.842943	1.5747	5.92111	0.353879	2.71611	1.29661	2.16226	34.9817	1.39751	5.94397	3.38575	0.626449	0.358813	0.147735	0.889887	0.746476	0.580789	0.248264	2.94238	0.206472	2.31935	5.6054	0.448766	0.484146	0.282151
53	2	67	6.39		0.0604711	0.11921	0.0604844	0.117942	2.99648	1.43044	0.123087	2.16203	1.07935	0.889003	0.68133	0.427369	0.107734	0.10338	0.193719	2.27153	0.768854	1.32286	1.28694	8.8504	0.644763	1.7572	5.84336	0.320729	4.39632	1.07842	3.39236	29.5652	1.20151	4.94531	4.11858	1.2707	0.465641	0.260844	1.07351	0.534207	0.93508	0.206679	6.03672	0.434083	1.594	2.8586	0.342379	0.276771	0.390488
54	2	64	8.8	1	0.0438926	0.0356817	0.0623878	0.0640989	2.25585	0.837575	0.0975345	1.73533	0.967491	0.632947	0.513015	0.418489	0.135882	0.0884873	0.209863	2.33549	0.626246	1.33657	1.31604	9.82502	0.663108	1.78263	6.41232	0.377876	3.26036	1.09255	3.03106	28.3562	1.09821	7.84682	4.7599	1.17806	0.476586	0.262944	1.23234	0.724553	0.934326	0.218083	4.98745	0.561228	1.51728	3.44535	0.482123	0.475739	0.363749
55	2	58	11.4	1	0.063032	0.0569025	0.114665	0.0593546	3.46482	1.00442	0.0945018	3.39924	2.03962	0.814301	0.519363	0.401893	0.0926332	0.0678559	0.17903	3.66481	0.600798	1.05589	1.70734	8.18767	0.628145	1.31134	7.01251	0.331093	2.99205	0.957114	3.07627	28.1583	0.894965	6.68837	3.29041	0.960182	0.375043	0.248215	0.942473	0.651099	0.876903	0.148438	5.13128	0.518262	1.51538	3.61775	0.389318	0.429209	0.345851
56	2	55	6.1		0.0447301	0.047962	0.0602785	0.0488517	1.96233	0.754039	0.0424925	1.66446	0.912156	0.486648	0.511357	0.382868	0.130642	0.0398207	0.21705	2.48116	0.542617	1.06159	1.35724	12.2963	0.760355	1.29718	7.20284	0.357186	3.14101	1.27177	3.16095	33.3105	1.1239	5.92149	3.28385	0.89975	0.411912	0.245957	0.994768	0.521867	0.695239	0.179337	4.51595	0.340056	1.45076	2.42489	0.294422	0.232824	0.27113
57	2	62	7.2		0.0406514	0.0668214	0.0324178	0.085332	1.72113	0.896645	0.0765381	1.40047	0.54387	0.643379	0.434464	0.421239	0.130305	0.0589411	0.22213	1.6513	0.513264	1.38337	1.01663	9.63212	0.765887	1.87057	4.20512	0.396804	2.28475	1.5018	3.29994	34.7542	1.11106	5.66796	3.64381	1.13617	0.410669	0.296555	0.797041	1.12709	0.759641	0.232316	3.5326	0.271639	1.33315	7.08002	0.39434	0.803224	0.367516
58	2	65	5.3	1	0.074005	0.0626209	0.0787493	0.12262	4.07416	1.08871	0.114348	2.22919	1.15957	0.678023	0.526301	0.427661	0.123662	0.0896736	0.230868	2.24078	0.631449	1.51912	1.64536	9.15988	0.662912	1.50995	6.61157	0.383943	3.30328	1.35223	2.95362	27.7896	0.823979	7.82866	4.98723	0.960182	0.41691	0.236264	0.802112	0.650757	0.731475	0.215984	3.75395	0.375882	1.29089	3.94719	0.387975	0.461646	0.322641
59	2	61	3.7	2	0.0365351	0.0477362	0.0652533	0.0781832	1.54709	0.938172	0.100827	1.93057	0.864649	0.767873	0.619589	0.479992	0.159238	0.0893608	0.257354	2.64197	0.797318	1.57208	1.21783	11.3171	0.724298	1.76478	7.13259	0.365957	3.77076	1.08742	3.03932	29.5692	1.02516	6.53589	3.91029	1.20372	0.427393	0.24922	1.46486	0.541514	0.803419	0.144545	5.107	0.420157	1.54814	2.09462	0.355913	0.225104	0.308474
60	2	61	6.3	1	0.0229273	0.0291718	0.0445327	0.0321927	1.08391	0.799364	0.0539128	1.49914	0.683686	0.776775	0.655195	0.369786	0.121715	0.0779265	0.218563	2.35065	0.75679	1.30184	1.09247	8.61787	0.726543	1.57415	6.43629	0.39372	3.53005	1.10127	3.57293	30.4815	1.15572	6.61544	3.27841	1.32834	0.512887	0.315535	1.29672	0.672642	1.09253	0.232195	6.55551	0.830918	1.80309	3.04539	0.591018	0.488001	0.527117
61	2	98	6.79	1	0.0619389	0.083735	0.0773591	0.0791253	3.35554	1.22398	0.105774	2.60418	1.23084	0.908158	0.476346	0.396277	0.101386	0.0931155	0.192623	2.96127	0.66233	1.24967	1.7405	8.47744	0.640235	1.60132	7.64023	0.327501	3.6962	1.0346	4.08298	27.5448	1.32181	6.2085	4.18109	1.57818	0.471071	0.309081	0.862722	0.571587	0.899024	0.26001	4.81384	0.457736	0.994282	2.55349	0.317952	0.330548	0.342341
62	2	56	2.8	1	0.052815	0.0796189	0.0758949	0.0854973	2.90237	1.05694	0.0799109	2.31477	1.27124	0.655479	0.575104	0.412256	0.105352	0.0700704	0.197955	2.61705	0.585773	1.23662	1.39463	9.63425	0.663824	1.54803	6.12758	0.323039	3.02794	1.17895	2.94542	31.4295	1.04386	5.15148	3.71943	1.16511	0.44684	0.25651	1.43638	0.589679	0.885583	0.157042	6.00245	0.349214	1.98567	2.71905	0.327796	0.206434	0.290046
63	2	64	13.4	2	0.0411166	0.0637766	0.0501688	0.0683904	2.10272	0.744361	0.0932612	1.7672	0.843784	0.544114	0.402367	0.400563	0.133705	0.0894643	0.229766	2.41981	0.625816	1.4125	1.5139	10.0766	0.611204	1.81204	7.31809	0.357175	3.68252	1.19361	3.05277	25.8048	1.04983	7.86552	5.49392	1.52149	0.457015	0.277164	1.25375	0.721008	0.994815	0.195414	5.34704	0.462031	1.51082	3.43363	0.428135	0.37739	0.356053
64	2	55	8.3	1	0.0392681	0.0661346	0.0614524	0.0677919	1.91977	0.934965	0.0882397	2.18717	0.867552	0.694275	0.591443	0.461971	0.145868	0.0789451	0.238715	2.68552	0.644106	1.43817	1.37406	10.5338	0.6643	1.64775	7.32583	0.356824	3.74747	1.12093	3.17925	28.861	0.96584	8.2363	4.47999	0.92675	0.418543	0.225888	0.932196	0.505477	0.752389	0.218935	4.29056	0.437692	1.20385	2.51428	0.362728	0.310453	0.318041
65	2	58	5.7	1	0.0397218	0.0415175	0.0476071	0.0631939	2.20523	0.970342	0.0778271	1.78431	0.884796	0.676764	0.469911	0.387748	0.109162	0.076516	0.207243	2.10639	0.570053	1.31637	1.30798	9.31254	0.635755	1.49922	5.33472	0.347868	2.6056	1.17393	4.84214	29.6149	0.809566	5.20802	3.55162	1.56818	0.543075	0.323346	1.02388	0.908272	1.27671	0.293304	6.14181	0.519764	1.1044	5.11474	0.380712	0.605099	0.482731
66	2	68	13.1	2	0.0321575	0.104343	0.0500999	0.0488825	1.55543	0.903525	0.0799991	1.52799	0.921488	0.604856	0.443458	0.451757	0.0874471	0.0695769	0.168678	2.08173	0.54287	0.989255	1.18415	8.05878	0.769695	1.41909	5.44329	0.377842	2.55881	1.03877	3.15274	36.8178	1.20982	5.25184	2.69455	1.07641	0.412846	0.274191	1.14931	0.75699	0.796279	0.1832	5.37599	0.464699	2.15966	4.4738	0.447592	0.529682	0.337197
67	2	68	5.71	1	0.0328934	0.0938064	0.035093	0.0990948	2.1453	1.04197	0.107756	1.7025	0.933055	0.713306	0.453651	0.404456	0.107014	0.0897529	0.184828	2.13271	0.529838	1.2861	1.28385	8.83881	0.747866	1.78509	5.60882	0.277122	2.97945	1.45627	3.46376	31.653	1.43646	6.2461	4.55434	1.31098	0.51591	0.240393	1.11583	0.635398	0.959106	0.212008	5.37218	0.515852	1.42922	3.38633	0.363559	0.388715	0.326034
68	2	63	5.66		0.0363904	0.066596	0.0480011	0.0689091	2.14055	1.13525	0.0796724	1.87273	0.819858	0.92689	0.593637	0.470326	0.121447	0.0927637	0.20889	2.62915	0.821936	1.33925	1.24907	10.1686	0.794236	1.67568	6.41124	0.288417	4.38985	1.34584	3.05133	31.7735	1.51388	5.0675	3.39641	1.20957	0.409503	0.225408	1.42216	0.618644	0.746831	0.125903	4.79323	0.388383	1.75445	2.29765	0.320801	0.24053	0.268094
69	2	52	6.9		0.0416768	0.0643527	0.0645718	0.0788559	2.48827	0.805415	0.11386	2.27428	1.22869	0.592365	0.549667	0.485614	0.175006	0.0931519	0.25483	3.43499	0.640951	1.49944	1.70044	11.1059	0.678383	1.87006	9.41407	0.370772	3.91026	0.978484	2.86082	24.2796	1.16219	9.63063	5.16178	1.73048	0.336428	0.220526	0.877259	0.378644	0.643413	0.187815	3.64504	0.305682	0.997448	1.5334	0.289721	0.149632	0.207238
70	2	59	11.9		0.04578	0.0784549	0.0417928	0.0971427	2.97321	0.767593	0.0951388	1.71352	0.759703	0.484171	0.354986	0.374368	0.115056	0.0786888	0.214905	1.71665	0.467111	1.36326	1.34282	9.34903	0.670943	1.81486	5.10012	0.407518	2.53596	1.39568	2.93724	29.8034	1.08542	7.4152	5.26325	0.840443	0.448368	0.233317	0.835155	0.922262	0.741907	0.26292	3.69082	0.315136	1.53618	5.83281	0.448931	0.685587	0.528196
71	2	49	3.3	1	0.0429292	0.0990057	0.0655894	0.0691794	2.48284	1.03398	0.10027	2.33454	0.956512	0.696611	0.61465	0.598281	0.130655	0.0822052	0.216237	2.86603	0.607069	1.41764	1.06763	10.7096	0.715508	1.50875	6.22366	0.462059	2.61637	1.29421	3.25883	34.1621	0.858766	5.98761	3.19823	1.44207	0.396492	0.207005	0.74338	0.590111	0.580403	0.196947	3.0639	0.246602	1.07909	3.18451	0.276285	0.322562	0.358312
72	2	61	4.8	1	0.00216563	0.0345825	0.0108966	0.0314117	0.873961	0.85659	0.0681303	1.31348	0.675628	0.786239	0.687875	0.239296	0.0951962	4.48375e-05	0.235143	2.1488	0.489036	1.00694	1.33278	9.23887	0.680493	1.56442	5.7911	0.447377	5.22938	0.731973	3.86759	33.2263	1.54998	4.1076	3.40985	1.32258	0.331415	0.202172	0.979569	0.655741	0.876415	0.143181	6.49631	0.374654	1.50799	4.47883	0.280624	0.326153	0.354251
73	2	56	5.88	2	0.0671824	0.0987279	0.0645943	0.0609065	2.98957	0.986038	0.0602779	2.11713	0.898592	0.610843	0.465092	0.363307	0.106771	0.0488712	0.19006	2.07971	0.510706	1.08063	1.307	9.64278	0.680299	1.39389	5.82181	0.382654	3.12595	1.14426	2.9835	31.4816	1.08052	5.84268	3.15213	1.67632	0.443164	0.317057	1.30136	0.662584	0.843717	0.187366	5.95043	0.48472	2.00985	3.06411	0.409504	0.329288	0.421166
74	3	65	8.58	1	0.0663427	0.128954	0.107811	0.0627744	2.89567	1.1821	0.105017	2.47791	1.33477	0.807221	0.482357	0.417542	0.0858222	0.0625714	0.156957	2.64188	0.525469	0.972589	1.2648	8.75661	0.66763	1.40502	6.44874	0.366762	2.51537	1.11828	3.74066	31.2643	0.967504	6.35295	3.45152	1.33897	0.463383	0.283945	1.06046	0.589351	0.931407	0.236935	5.41429	0.463485	1.35902	2.94098	0.337999	0.317215	0.360258
75	3	55	15.6	1	0.0490345	0.0878451	0.0690915	0.0650607	2.41052	1.18193	0.0853487	1.95033	1.01649	0.666956	0.485661	0.436627	0.0852626	0.0704152	0.172326	2.53932	0.554949	1.30709	1.52055	8.82286	0.635795	1.77161	7.32505	0.284002	3.75789	1.16262	3.91512	28.9453	1.01769	7.01366	5.22909	1.033	0.443646	0.254939	0.888966	0.710222	0.840248	0.233735	4.15628	0.377736	0.926414	3.49311	0.319579	0.375255	0.34807
76	3	67	7.3	1	0.035928	0.0686253	0.0499781	0.207183	1.54124	1.12394	0.131141	1.68137	0.536623	0.83552	0.47414	0.44173	0.0949361	0.0948929	0.169069	1.99207	0.541901	1.33683	0.958458	9.47826	0.715065	2.26312	5.23687	0.351531	2.75762	1.25542	3.03743	34.1229	1.19449	4.56101	4.10149	1.37458	0.537161	0.260187	1.59438	0.805571	0.826515	0.18273	5.25711	0.39147	1.95972	3.22694	0.357683	0.335468	0.456079
77	3	74	8.4	1	0.0363713	0.0499449	0.044365	0.0643609	2.57102	0.887335	0.108087	2.46018	1.4776	0.823873	0.44085	0.458749	0.0838541	0.0807181	0.154374	3.57317	0.639845	1.4341	1.94738	8.84186	0.619574	2.06136	7.89104	0.291858	3.17976	1.0235	3.57002	26.6149	1.27197	6.91569	5.54626	1.76399	0.337727	0.214825	0.867304	0.466574	0.851332	0.198255	4.45583	0.436772	1.04057	2.62277	0.306276	0.313052	0.260857
78	3	52	4.2	1	0.0366312	0.134905	0.0711753	0.0571866	2.31576	0.977604	0.106361	2.77478	1.27103	0.633362	0.488692	0.475122	0.110884	0.0799725	0.183281	3.23104	0.555671	1.10378	1.33153	8.67107	0.722484	1.18174	7.39135	0.341279	2.50474	0.954764	3.19255	28.0101	1.30568	6.33614	3.23527	1.68543	0.483571	0.301877	1.53723	0.435957	1.06856	0.186496	8.38859	0.380939	2.43037	1.71309	0.330606	0.136936	0.361259
79	3	67	7.3		0.0444726	0.162179	0.0602287	0.0996866	2.50032	1.18266	0.133757	1.98335	1.05906	0.780947	0.487978	0.466527	0.112684	0.104313	0.191924	2.43786	0.589772	1.26841	1.48443	9.08426	0.805645	1.94054	6.43978	0.341469	2.97382	1.28519	2.43306	32.6209	1.61115	6.93324	4.58594	0.727682	0.396504	0.145166	0.908276	0.706461	0.550077	0.159129	2.72049	0.240825	1.44933	4.15947	0.342742	0.419924	0.275855
80	3	59	5		0.0424349	0.0700213	0.0545528	0.100654	2.34335	1.01576	0.0863572	1.38476	0.826611	0.461117	0.448293	0.387504	0.0793213	0.0506514	0.156698	1.56097	0.356907	1.16138	1.12938	8.23921	0.78967	1.57075	5.09135	0.390643	2.43997	1.31519	3.14654	37.5296	0.904831	6.73229	3.97334	1.06547	0.464859	0.248154	0.807327	0.815307	0.63747	0.272175	3.30645	0.291739	1.45378	4.54847	0.329266	0.503332	0.400097
81	3	59	5.6	1	0.0633274	0.0832677	0.0881725	0.092803	3.17886	1.32175	0.0843125	2.44925	0.798016	0.761482	0.494729	0.361447	0.0778837	0.0610849	0.165112	2.04809	0.51181	1.26086	1.03517	8.57539	0.610359	1.86037	6.29013	0.357289	3.79465	1.23552	3.09175	30.6888	0.850787	6.46697	4.26835	1.42407	0.476842	0.275839	1.29502	0.66894	0.795712	0.218869	5.08091	0.567558	1.55588	2.64762	0.406579	0.348707	0.346055
82	3	55	6.5		0.0512351	0.113693	0.0606251	0.0787792	2.63739	1.22766	0.0833513	1.96569	0.725764	0.800251	0.579393	0.464001	0.125901	0.0737634	0.211266	2.33886	0.723969	1.33644	0.939494	10.1248	0.628506	1.35148	6.51786	0.327775	3.53985	1.04374	3.47262	27.6588	0.796752	4.49182	2.88471	2.19819	0.523963	0.368063	1.78015	0.560358	1.33976	0.149375	8.8536	0.462123	2.15866	2.2141	0.363257	0.197641	0.416575
83	3	65	8.7		0.0207718	0.041012	0.0358303	0.0415463	1.27708	0.888331	0.0714785	1.22974	0.670592	0.673119	0.405873	0.527422	0.103652	0.0781976	0.199869	2.48934	0.574434	1.29123	1.22867	9.02383	0.726852	1.88886	6.00973	0.36097	2.39091	1.02857	4.20245	33.2709	1.09273	5.21169	3.34793	0.859211	0.516679	0.272139	0.896201	1.08887	0.793965	0.323635	3.9446	0.336412	1.10501	6.18488	0.34742	0.794169	0.523063
84	3	69.5.5	P		0.0471821	0.0802175	0.0658987	0.0804721	2.3353	1.03024	0.10053	1.90379	0.851802	0.679918	0.383474	0.445493	0.136041	0.0740983	0.240903	2.78132	0.543804	1.34006	1.39866	10.1762	0.741989	1.60352	6.71335	0.429773	2.21174	1.45074	3.42372	31.3792	1.21842	6.53446	3.68902	1.92877	0.49094	0.30452	1.01848	0.502985	0.810124	0.214565	4.78877	0.449248	1.34754	2.21743	0.348418	0.26196	0.366733
85	3	66	10.2		0.0449081	0.123644	0.0521062	0.109841	1.72238	1.18596	0.112769	1.40499	0.80915	0.720323	0.516642	0.454553	0.121957	0.0918007	0.210891	2.10197	0.651839	1.19171	1.22892	8.91212	0.815762	1.95259	5.22726	0.361323	3.5871	1.20742	3.10804	34.0293	1.09256	4.83814	3.77007	0.975213	0.433567	0.244772	0.986097	0.900998	0.81463	0.158485	4.34071	0.307819	1.66497	5.23264	0.330874	0.486448	0.397325
86	3	69	6.6	2	0.051947	0.0707911	0.075034	0.0660892	2.20952	0.859204	0.092902	1.79929	1.13807	0.526873	0.416771	0.322915	0.0829517	0.0622172	0.156439	2.32599	0.430141	1.00881	1.18645	9.26931	0.584536	1.88739	6.29363	0.366634	2.61414	1.12381	3.23379	29.0778	0.949308	8.60637	4.75339	1.3148	0.471846	0.279472	1.22962	0.748159	0.95661	0.251009	5.19705	0.657411	1.36923	3.46594	0.470469	0.51803	0.399971
87	3	66	4	2	0.0507427	0.0784003	0.0541586	0.059025	2.04714	1.32279	0.0849577	1.83554	0.968116	1.04028	0.531723	0.417874	0.0967098	0.0809775	0.189325	2.52922	0.78381	1.12089	1.52994	9.09857	0.669201	1.70081	6.12967	0.322707	4.4181	1.2749	3.61271	30.208	1.09614	4.49838	3.60452	1.39039	0.443593	0.257358	0.974617	0.953591	0.855937	0.18917	4.53122	0.305424	1.18916	5.17415	0.297294	0.500567	0.424904
88	3	62	13.2	1	0.0569108	0.132138	0.0645889	0.134873	2.98255	1.35722	0.124218	1.88084	0.999764	0.76197	0.459716	0.385405	0.103823	0.0851937	0.191991	1.88609	0.512851	1.35694	1.31624	8.75682	0.575678	1.74106	4.56391	0.26433	2.98225	1.05829	3.71777	26.5884	1.15997	3.79014	4.40361	2.17084	0.554299	0.370287	1.70795	0.91827	1.49196	0.16743	9.00105	0.494339	2.06457	4.32433	0.39811	0.344641	0.510085
89	3	60	11.3	1	0.0391059	0.0663062	0.0438853	0.0597723	1.81929	0.814475	0.0755415	1.5081	0.701325	0.543692	0.424832	0.36415	0.11265	0.0758373	0.209564	1.93869	0.567943	1.2542	1.27135	9.22711	0.723202	1.80557	6.35639	0.407235	3.29031	1.05124	2.97757	33.0375	1.23576	6.50627	4.16702	1.22464	0.484423	0.271601	1.057	0.688761	0.74089	0.242786	4.69447	0.346818	1.78858	3.6162	0.373466	0.347327	0.374145
90	3	62	3.1		0.0589862	0.063417	0.0906948	0.0503098	2.77624	1.26336	0.0633247	1.8882	1.04301	0.785048	0.530254	0.319394	0.0673019	0.0587681	0.133835	1.88701	0.592467	1.04149	1.07436	7.85238	0.640405	1.47093	5.50371	0.29973	4.11717	0.895232	4.39203	30.4017	0.985903	4.15	2.93634	2.14496	0.587638	0.404464	1.50099	0.6778	1.3628	0.269046	8.10236	0.691803	1.56713	2.74705	0.402578	0.339936	0.51305
91	3	58	7.2		0.0365612	0.054001	0.0574625	0.0549189	1.76779	0.774766	0.0782453	1.47917	0.945629	0.477678	0.413014	0.342794	0.0883394	0.0628233	0.157877	2.00433	0.468132	0.999963	1.13808	8.19902	0.714819	1.57257	5.44837	0.374678	3.17605	0.844458	4.08958	33.0573	0.939958	5.53585	3.36735	1.72966	0.519693	0.365621	1.29873	0.744165	1.15047	0.228997	7.03902	0.621818	1.73029	3.51878	0.413212	0.419065	0.432777
92	3	60	3.6	1	0.0438116	0.10153	0.0591002	0.0709217	2.069	1.0818	0.0824974	2.06145	0.82648	0.747409	0.481081	0.457058	0.0940558	0.0753562	0.194766	2.9251	0.645967	1.2324	1.36932	8.64472	0.725289	1.51287	7.9757	0.294318	3.35501	1.22774	3.65133	32.3007	1.23109	5.85416	3.68205	1.12529	0.481857	0.246505	0.807021	0.569713	0.792373	0.223233	4.43171	0.318852	1.16137	3.08354	0.267618	0.264503	0.338769
93	3	64	5.1	2	0.0464625	0.0503628	0.0470097	0.077441	1.866	0.992225	0.0527722	1.09963	0.464334	0.505225	0.51368	0.354629	0.11806	0.0422302	0.184725	1.44082	0.52106	1.02296	0.943014	10.8546	0.694528	1.40764	5.69796	0.344492	4.02227	0.735913	3.74691	33.7914	0.632028	6.5185	3.10701	1.18419	0.407597	0.248727	0.965169	0.764818	0.869175	0.222992	4.81655	0.394601	1.45887	4.46172	0.341946	0.499548	0.381452
94	3	73	4.1	2	0.04885	0.160837	0.0777363	0.14869	2.43434	1.17718	0.150115	1.98208	1.05441	0.752629	0.467187	0.515111	0.1068	0.0930599	0.187333	2.01926	0.554707	1.39896	1.19374	10.0893	0.62822	1.82	4.98915	0.309323	2.93705	0.934399	3.6303	28.9145	1.06435	3.68915	4.33444	2.81471	0.457194	0.375984	2.22872	0.545802	1.23995	0.159263	8.44228	0.418639	2.11952	1.66149	0.319313	0.15412	0.416783
95	3	54	17		0.0614204	0.128368	0.0842081	0.101962	2.8884	1.31295	0.129812	2.1376	1.25249	0.768658	0.524323	0.449631	0.0841493	0.102385	0.152859	2.44703	0.608173	1.06743	1.28876	9.10091	0.659437	2.16815	6.44358	0.356084	3.57866	1.07457	2.59252	31.8664	1.16554	6.25247	3.94405	1.14073	0.382052	0.21075	0.986556	0.794515	0.647766	0.142169	3.35533	0.297875	1.37356	4.00801	0.315394	0.440269	0.324949
96	3	60	7		0.0145595	0.0245927	0.0236044	0.0562437	4.56827	1.38569	0.0943673	2.78035	1.68213	0.914522	0.578024	0.423977	0.0965963	0.0460693	0.137023	2.66469	0.588685	1.35213	1.61015	9.33097	0.640371	1.24646	5.77727	0.597225	2.90177	0.982274	2.93556	30.9433	1.22508	5.74437	3.38002	1.40368	0.358499	0.189407	1.02727	0.46207	0.701372	0.164434	5.64159	0.458849	1.9817	1.48133	0.392139	0.126334	0.242607
97	3	63	8.82	1	0.0486583	0.147373	0.0537878	0.14829	2.50103	0.995339	0.11616	1.69472	1.00247	0.582923	0.54684	0.52551	0.149912	0.095422	0.253296	2.42544	0.62075	1.42646	1.31099	10.4934	0.765095	1.57575	5.84179	0.409226	2.71758	1.25085	2.64692	32.8446	1.0137	6.39095	3.36068	1.0015	0.431205	0.239756	1.27909	0.58533	0.731304	0.156642	4.66568	0.485978	1.94209	2.64653	0.427131	0.353162	0.324195
98	3	62	8.2	1	0.0553638	0.0732074	0.0692175	0.0606748	2.59886	1.07717	0.0752912	1.85981	1.03608	0.589974	0.460927	0.421385	0.0990873	0.0625809	0.160982	2.10899	0.487228	1.16285	1.20323	10.3361	0.670548	1.74138	6.45821	0.354234	3.11503	0.833074	4.74932	33.3266	1.04625	5.70589	3.28821	1.34737	0.480685	0.293371	0.958046	0.53063	0.867781	0.289332	4.8054	0.376196	0.903849	2.13877	0.234466	0.232807	0.292957
99	3	56	8		0.0174423	0.0367991	0.0427496	0.0497177	1.23119	0.645515	0.0691319	1.53716	0.892403	0.586389	0.356452	0.349088	0.0827227	0.07243	0.146539	2.72279	0.617458	1.16077	1.37876	8.36704	0.684178	1.95108	7.84541	0.261264	4.45067	1.15692	3.11641	28.4575	1.41983	8.09944	5.94656	0.938462	0.376925	0.172104	0.945355	0.851724	0.752158	0.212287	3.32506	0.362806	1.08732	4.95254	0.416721	0.690408	0.303726
100	3	64	6.5	2	0.0600508	0.0417533	0.0800715	0.141851	2.77502	1.30874	0.135206	1.59222	0.987099	0.635485	0.585551	0.381312	0.116315	0.0798265	0.189582	1.84863	0.434383	1.26325	1.22091	9.99384	0.581785	2.01849	4.84137	0.381358	1.97706	0.974131	2.96986	30.0097	0.749198	6.62335	4.83937	1.49745	0.45799	0.270604	1.56202	0.912978	1.05255	0.154004	5.82244	0.515068	1.82826	3.98224	0.440974	0.486663	0.377876
101	3	65	6.1	2	0.0359996	0.0477398	0.0512563	0.0546082	1.66567	0.940447	0.0621523	1.49316	0.961263	0.831174	0.488959	0.392649	0.104481	0.0601314	0.199948	2.439	0.619717	1.20814	1.46693	8.61723	0.741689	1.52199	5.81706	0.375735	2.30819	1.11307	3.21327	33.732	1.08355	4.89831	3.3097	1.30211	0.492203	0.315768	1.48773	0.587486	0.997513	0.166399	7.11774	0.611292	2.32178	2.61895	0.433079	0.301027	0.415806
102	3	62	6.7		0.0326823	0.0662869	0.0445211	0.0806181	1.71262	0.976819	0.110017	1.96046	0.786118	0.849869	0.551248	0.469455	0.11021	0.0962248	0.203143	2.59812	0.661987	1.4237	1.17768	8.97474	0.772975	1.89815	6.29097	0.299646	3.11798	1.37286	3.12839	34.2515	1.36662	6.30694	4.43312	0.669219	0.416688	0.178182	0.847613	0.663834	0.690065	0.140026	3.20612	0.307752	1.2043	3.97134	0.307162	0.447527	0.225996
103	3	63	7.9	2	0.0357287	0.0511904	0.0474173	0.0711662	1.6033	0.976184	0.0913641	1.77915	0.734297	0.706115	0.605091	0.453745	0.126398	0.0812282	0.211325	2.19384	0.585676	1.36637	1.18529	8.65739	0.797201	2.05982	5.53804	0.424264	2.77617	1.36675	2.92648	33.261	1.35907	5.56763	4.34608	1.33325	0.460334	0.295203	1.30145	0.610125	0.857047	0.173447	5.69581	0.4449	2.35953	2.75734	0.385004	0.292131	0.299765
104	3	59	6.3	2	0.0297025	0.0296955	0.0431246	0.0405845	1.22945	0.647399	0.0561566	1.34312	0.632743	0.44574	0.398956	0.455261	0.120992	0.0584398	0.216252	2.23883	0.535572	1.2259	1.13648	9.25812	0.728633	1.61694	5.91469	0.37323	2.96322	1.19639	4.51954	30.9317	1.09896	5.77463	3.61433	1.50661	0.529989	0.33687	1.02029	1.0701	1.07307	0.29914	5.50771	0.387813	1.15342	5.29262	0.373309	0.538482	0.56455
105	3	63	7	1	0.0543551	0.0752536	0.0515412	0.0812201	2.68528	1.44129	0.0913374	1.33201	0.701548	0.724363	0.637814	0.454717	0.0955689	0.0793204	0.165672	1.39364	0.461208	1.18625	0.772771	9.92873	0.779148	1.7434	3.76652	0.33826	2.0472	0.978573	3.81443	39.2433	0.917098	3.68896	2.0762	1.17552	0.46804	0.267482	1.34309	0.766688	0.815037	0.189676	5.48265	0.375614	1.87913	3.3867	0.32106	0.311355	0.382366
106	3	58	5.3		0.031781	0.028747	0.0512994	0.112384	2.03004	0.748827	0.13873	1.75298	1.13664	0.627889	0.547556	0.40973	0.164764	0.107109	0.257533	2.44404	0.633171	1.57945	1.58293	10.7655	0.698092	1.89085	5.93266	0.418237	3.37605	1.16793	2.86376	28.0351	0.90995	8.3197	6.25693	1.2187	0.395291	0.222501	0.900415	0.694777	0.724826	0.22	3.34222	0.401891	0.994854	3.84572	0.344848	0.480658	0.363239
107	3	67	8.1	1	0.0406439	0.0444806	0.0693319	0.0484491	1.85821	0.945402	0.0615325	1.49169	0.828752	0.612827	0.420565	0.295421	0.0708857	0.0526443	0.138437	1.88283	0.478535	1.03588	1.33021	8.05375	0.604899	1.98227	6.24852	0.346347	3.44405	1.14722	3.59987	31.1637	0.960682	6.81774	5.02657	1.31992	0.444232	0.296201	1.08168	0.80586	0.98958	0.238819	5.00548	0.487527	1.30706	4.41519	0.391961	0.535887	0.44585
108	3	56	11.2		0.0510801	0.117134	0.0690381	0.0975642	2.56273	1.30534	0.116321	2.00526	0.873223	0.716784	0.494742	0.430971	0.0740617	0.0724711	0.158431	2.13726	0.534228	1.25335	0.946266	8.9825	0.607725	1.73242	6.6601	0.380271	3.32313	1.38074	2.83616	30.2981	0.931531	7.82279	4.63594	1.49766	0.452324	0.27719	1.25656	0.649083	0.816132	0.216051	4.49971	0.5257	1.50268	2.69426	0.42101	0.404564	0.347594
109	3	68	3.6		0.0582362	0.041421	0.0600548	0.167402	2.58318	0.862359	0.105877	1.53691	0.849353	0.56933	0.414918	0.484799	0.12626	0.0685618	0.2036	2.09007	0.525347	1.35887	1.30065	11.3427	0.674747	1.46451	6.70428	0.347222	3.02578	0.795543	3.44507	29.7407	0.811618	7.08463	4.00381	1.50793	0.482422	0.261925	1.50811	0.870568	0.912822	0.233447	4.93296	0.435075	1.37228	2.82838	0.335591	0.339663	0.358142
110	3	67	5.3	1	0.0487056	0.0812776	0.0666492	0.0640687	2.32944	1.44566	0.0749031	1.38017	0.616133	0.62305	0.559298	0.474549	0.0851318	0.0475321	0.172627	1.48246	0.381424	0.982205	0.797638	8.387	0.706245	1.51032	3.47212	0.345934	1.52911	0.98975	4.94365	36.6091	0.98114	3.11789	1.82921	1.79135	0.554934	0.407543	1.2393	0.906167	1.33103	0.307189	7.8928	0.402139	1.63632	4.76606	0.293271	0.36998	0.538405
111	3	57			0.0814767	0.0577012	0.111255	0.0642588	4.06826	1.0293	0.0851748	3.02796	1.52132	0.753906	0.552041	0.367407	0.111973	0.0706761	0.20538	2.73505	0.574092	1.15661	1.54312	8.94497	0.68599	1.41834	6.26101	0.387991	2.90787	1.17191	3.00647	30.3098	1.04522	6.45604	3.66206	1.09032	0.426918	0.244384	1.01383	0.649451	0.767127	0.208006	4.26587	0.408776	1.29784	3.39061	0.352351	0.383496	0.319609
112	3	60	18.7	1	0.0430948	0.0388535	0.0754446	0.0493628	2.36716	0.980699	0.0898209	2.26637	1.26305	0.839704	0.604562	0.35457	0.10465	0.0881843	0.191068	2.96435	0.682863	1.08224	1.55278	8.24968	0.641115	1.62797	6.4733	0.343911	2.94326	0.885595	2.71234	28.7778	1.12165	6.387	4.60486	1.33655	0.474529	0.287186	1.5147	0.473646	0.945826	0.187952	7.06111	0.676594	2.44799	2.10643	0.537185	0.269229	0.374125
113	3	61	3.2	2	0.0512445	0.0817622	0.0776227	0.0592057	2.18997	0.980198	0.0742864	1.79684	1.09226	0.555169	0.430955	0.369688	0.0787988	0.0524533	0.149474	2.08145	0.393472	0.936233	1.23298	8.26657	0.732313	1.49261	5.93101	0.396062	2.57745	0.927933	3.46052	35.1418	0.925603	6.68001	3.53336	0.978837	0.452259	0.284443	1.12148	0.622872	0.801515	0.256401	5.25229	0.550778	1.63195	3.00396	0.432179	0.389603	0.398172
114	3	55	5.2	1	0.0297497	0.0494024	0.0493292	0.0737423	1.87672	0.924968	0.131348	2.25067	1.43012	0.827012	0.604654	0.42268	0.140176	0.0955654	0.216104	3.1122	0.670056	1.40197	1.68756	10.1483	0.804205	1.87136	6.9553	0.324711	3.43862	0.964851	3.33165	29.5592	1.43005	6.42205	4.79542	1.53128	0.433889	0.220538	0.933096	0.458951	0.721665	0.184032	4.29271	0.342587	1.24931	2.30039	0.279357	0.230159	0.221328
115	3	6.2	69	1	0.053386	0.144224	0.0595311	0.0923521	3.17504	1.18607	0.103031	2.3221	1.29886	0.785533	0.53781	0.441552	0.119985	0.0822436	0.209745	2.76774	0.525652	1.35826	1.39684	9.33588	0.758814	1.49634	5.83433	0.287483	1.92757	0.955835	3.98316	30.2716	1.33973	6.25594	3.35234	1.4166	0.480462	0.273481	1.00648	0.660113	1.03251	0.200948	5.3329	0.590362	1.31393	3.27536	0.413459	0.445927	0.308609
116	3	69	6.5	1	0.0600255	0.0775677	0.0718098	0.0723754	3.14227	1.10884	0.0821038	1.70888	1.12309	0.52759	0.459878	0.385068	0.0645349	0.0511196	0.141325	1.73774	0.430061	1.03816	1.32382	8.0696	0.683176	1.43758	6.16281	0.363717	3.10762	1.30322	3.16105	34.7884	1.07651	6.17847	3.92089	1.16744	0.437291	0.263428	1.04339	0.701139	0.741532	0.209488	4.50923	0.321552	1.52023	3.46691	0.299521	0.339459	0.335433
117	3	71	9.4	1	0.0449011	0.0472841	0.0581245	0.0811104	1.96524	1.03827	0.0807943	1.39955	0.856162	0.670273	0.511919	0.392138	0.0822978	0.0696817	0.158535	1.82751	0.582037	1.0522	1.15997	9.25715	0.697198	1.6936	5.72383	0.331162	3.74616	0.920957	3.26995	34.571	0.705617	6.10091	3.71382	0.918037	0.424913	0.228975	1.02332	0.848363	0.759277	0.179911	4.0788	0.37626	1.5529	4.52027	0.348528	0.534869	0.380787
[truncated: 22 more columns]
